# Supplementary material for: Degradation shaped bacterial and archaeal communities with predictable taxa and their association patterns in Zoige wetland at Tibet plateau
Source: Sci Rep. 2018 Mar 1;8:3884. doi: 10.1038/s41598-018-21874-0 (PMC5832768; doi:10.1038/s41598-018-21874-0)
Supplement: Supplementary file 2 — Dataset 1 [file 41598_2018_21874_MOESM2_ESM.xlsx]

## Sheet: Dataset1, Differential abundanc
Dataset1.Differential abundance analysis between swamp soil and meadow soil
	baseMean	log2FoldChange	lfcSE	stat	pvalue	padj	SW11	SW13	SW22	SW23	SW32	SW33	MD7	MD15	MD78	MD62	MD35	MD14
g__Syntrophus	16.7654	3.09031	0.558866	5.5296	3.2096e-08	2.58e-06	24	26	2	84	17	24	2	4	2	2	1	1
g__Methanobacterium	39.9605	2.9311	0.48638	6.02636	1.67691e-09	2.02e-07	19	76	12	79	68	157	6	15	4	7	5	2
g__Methanosarcina	5.67171	2.55745	0.568803	4.4962	6.91789e-06	0.000277868	8	7	2	12	4	25	1	1	1	1	1	1
g__Chloronema	22.7845	2.50042	0.687188	3.63862	0.000274099	0.00347673	6	2	1	9	201	26	4	2	1	2	3	1
g__Methanosaeta	8.33857	2.49987	0.583501	4.28425	1.83356e-05	0.000490988	2	13	1	34	22	13	2	1	2	2	1	1
g__Prevotella	18.8998	2.49567	0.665518	3.74996	0.000176862	0.00277048	2	2	1	110	4	81	1	2	2	1	6	2
g__Oscillochloris	16.6896	2.49541	0.676612	3.6881	0.000225935	0.00320296	1	1	1	8	153	14	2	1	2	1	1	4
g__CandidatusMethanoregula	5.67171	2.49328	0.587533	4.24365	2.19915e-05	0.000529995	2	7	1	23	15	10	1	1	1	1	1	1
g__SHD-231	4.51182	2.35144	0.541817	4.33991	1.42543e-05	0.00042941	10	3	10	12	8	2	1	1	1	1	1	1
g__Methylotenera	14.3971	2.32877	0.622646	3.74012	0.000183933	0.00277048	6	2	12	110	13	4	1	3	1	4	4	3
g__Chryseobacterium	22.6049	2.31203	0.708346	3.26398	0.00109861	0.0112498	1	1	240	5	1	1	2	1	1	1	1	1
g__Leptothrix	7.24573	2.27616	0.55787	4.08009	4.50173e-05	0.000986289	3	2	29	18	13	7	1	2	1	3	2	1
g__Flavobacterium	60.8369	2.20299	0.608005	3.62332	0.000290851	0.00350475	21	2	308	138	75	65	11	12	8	12	28	9
g__Oryzihumus	8.00362	2.03087	0.527751	3.84815	0.000119014	0.00206018	2	19	22	14	4	15	1	2	2	2	6	1
g__Jiangella	3.36407	1.96703	0.539928	3.64312	0.000269348	0.00347673	5	3	3	7	4	10	1	1	1	1	1	1
g__Cohnella	3.56795	1.90472	0.595763	3.19712	0.00138808	0.0133811	9	12	10	1	1	1	1	1	1	1	1	1
g__Crenothrix	11.794	1.6829	0.539762	3.11786	0.0018217	0.0156796	4	17	7	61	11	7	3	4	8	3	2	6
g__Clostridium	30.5567	1.66625	0.37729	4.41636	1.00379e-05	0.00034559	15	32	34	88	51	48	8	8	25	9	14	13
g__Actinotalea	3.46449	1.63181	0.522922	3.12056	0.00180506	0.0156796	5	7	3	4	2	10	1	1	1	2	1	2
g__T78	2.82827	1.5827	0.607208	2.60652	0.00914668	0.0479207	1	1	4	16	3	1	1	1	1	1	1	1
g__Acidovorax	12.8231	1.56716	0.556829	2.81443	0.00488633	0.0309896	7	7	72	15	2	12	7	3	3	5	6	6
g__PSB-M-3	4.77062	1.56245	0.568345	2.74913	0.00597538	0.0369248	12	1	21	3	3	3	1	2	2	3	2	1
g__DCE29	3.11134	1.55647	0.584415	2.6633	0.00773789	0.0433682	1	7	1	5	1	13	1	1	1	1	1	2
g__Luteolibacter	48.4216	1.54243	0.396225	3.89282	9.90847e-05	0.00198995	50	13	152	41	95	67	26	17	29	24	15	19
g__Rhodoferax	5.56825	1.51859	0.517321	2.93549	0.00333018	0.0242189	4	2	5	13	17	8	1	1	1	2	5	4
g__Desulfococcus	10.2961	1.44869	0.406747	3.56164	0.000368545	0.0042295	8	18	6	27	14	14	4	4	6	6	5	4
g__Desulfobulbus	16.1811	1.3828	0.424377	3.25843	0.00112032	0.0112498	10	8	30	37	38	13	10	9	7	6	4	11
g__Caldilinea	4.15563	1.329	0.491539	2.70375	0.00685612	0.0393411	4	2	3	6	10	10	1	2	2	2	2	3
g__Geobacter	77.869	1.29291	0.275171	4.69857	2.61991e-06	0.00012628	64	145	107	122	54	136	40	48	55	47	32	27
g__Anaerolinea	53.5845	1.20971	0.239073	5.06002	4.19216e-07	2.53e-05	77	56	69	106	70	47	19	28	39	38	29	27
g__Phenylobacterium	16.793	-1.05944	0.371503	-2.85178	0.00434759	0.0299362	9	6	16	5	10	13	15	40	12	23	25	16
g__Pedomicrobium	18.5861	-1.11009	0.333898	-3.32464	0.000885314	0.00969821	5	15	12	10	9	13	22	16	15	26	38	29
g__CandidatusNitrososphaera	316.232	-1.17508	0.305471	-3.84678	0.000119679	0.00206018	236	198	171	74	198	184	753	499	296	265	266	435
g__Bradyrhizobium	9.73602	-1.22781	0.390832	-3.14153	0.00168068	0.0155786	7	8	5	7	2	2	11	20	8	10	16	14
g__OR-59	5.21813	-1.24767	0.457994	-2.7242	0.00644577	0.0388357	3	3	2	3	2	3	7	7	9	2	5	13
g__Pseudonocardia	7.15441	-1.29252	0.494989	-2.6112	0.00902249	0.0479207	3	1	3	3	1	10	18	8	6	10	3	15
g__Balneimonas	5.2151	-1.42257	0.504435	-2.82012	0.00480059	0.0309896	2	2	4	1	1	4	19	7	3	4	7	5
g__Pseudoxanthomonas	4.85891	-1.48783	0.550207	-2.70412	0.00684856	0.0393411	2	1	1	2	2	4	1	3	3	7	20	9
g__Rubrobacter	3.6259	-1.50083	0.533235	-2.81458	0.00488412	0.0309896	2	2	2	1	1	1	12	6	2	7	1	4
g__Aeromicrobium	2.65169	-1.60753	0.549108	-2.92752	0.00341677	0.0242189	1	1	1	1	1	1	7	2	4	2	4	5
g__Crocinitomix	3.62287	-1.63516	0.555876	-2.94158	0.00326539	0.0242189	1	1	1	2	1	2	2	15	5	7	2	2
g__JG37-AG-70	4.06431	-1.76624	0.570006	-3.09863	0.00194417	0.0161567	1	1	1	3	1	1	1	10	1	7	15	4
g__DA101	89.2719	-4.17937	0.477669	-8.74951	0	5.16e-16	2	4	2	13	4	9	134	236	130	91	357	29
