# Supplementary material for: Degradation shaped bacterial and archaeal communities with predictable taxa and their association patterns in Zoige wetland at Tibet plateau
Source: Sci Rep. 2018 Mar 1;8:3884. doi: 10.1038/s41598-018-21874-0 (PMC5832768; doi:10.1038/s41598-018-21874-0)
Supplement: Supplementary file 3 — Dataset 2 [file 41598_2018_21874_MOESM3_ESM.xlsx]

## Sheet: Dataset2, Differential abundanc
Dataset2.Differential abundance analysis between swamp soil and sandy soil
Taxa	baseMean	log2FoldChange	lfcSE	stat	pvalue	padj	SW11	SW13	SW22	SW23	SW32	SW33	SD67	SD68	SD70	SD76	SD73	SD75
g__Chryseobacterium	22.5191	3.4193	0.877586	3.89625	9.7693e-05	0.00158263	1	1	240	5	1	1	1	1	1	1	1	1
g__Syntrophus	16.6999	3.3453	0.629146	5.3172	1.05e-07	1.70705e-05	24	26	2	84	17	24	2	3	1	2	2	2
g__Chloronema	23.152	2.88566	0.798323	3.61465	0.00030075	0.00345599	6	2	1	9	201	26	5	2	2	2	5	1
g__Oryzihumus	7.42488	2.81946	0.613385	4.59656	4.295e-06	0.000231946	2	19	22	14	4	15	2	1	2	1	1	1
g__Methanosarcina	5.65598	2.77426	0.650624	4.264	2.008e-05	0.00065059	8	7	2	12	4	25	1	1	1	1	1	1
g__CandidatusMethanoregula	5.65598	2.71842	0.681211	3.99056	6.5917e-05	0.00122217	2	7	1	23	15	10	1	1	1	1	1	1
g__Oscillochloris	16.9593	2.68136	0.819447	3.27215	0.00106731	0.00910024	1	1	1	8	153	14	1	2	2	3	4	2
g__SHD-231	4.50823	2.52408	0.61083	4.13221	3.593e-05	0.000970102	10	3	10	12	8	2	1	1	1	1	1	1
g__Methylotenera	14.4959	2.52292	0.722278	3.49301	0.000477615	0.00464524	6	2	12	110	13	4	3	3	3	1	3	4
g__Flavobacterium	61.1453	2.44987	0.658756	3.71893	0.000200067	0.0027009	21	2	308	138	75	65	9	9	9	16	26	14
g__Methanosaeta	8.57263	2.39304	0.660467	3.62325	0.000290922	0.00345599	2	13	1	34	22	13	2	1	2	2	1	4
g__Methanobacterium	42.2557	2.38734	0.516852	4.619	3.856e-06	0.000231946	19	76	12	79	68	157	5	16	11	11	13	11
g__Crenothrix	11.0471	2.23427	0.620881	3.59855	0.000319999	0.00345599	4	17	7	61	11	7	2	2	6	2	3	3
g__Jiangella	3.36048	2.10627	0.603939	3.48755	0.000487463	0.00464524	5	3	3	7	4	10	1	1	1	1	1	1
g__Acidovorax	12.0199	2.0928	0.653319	3.20334	0.00135842	0.0104792	7	7	72	15	2	12	1	4	4	3	5	4
g__Polaromonas	4.77548	2.06478	0.70706	2.92024	0.00349764	0.0202364	4	1	23	14	1	3	1	2	1	2	1	1
g__Actinotalea	3.27219	2.05707	0.612438	3.35882	0.000782771	0.00704494	5	7	3	4	2	10	1	1	1	1	1	1
g__Cohnella	3.53705	2.05298	0.701375	2.92708	0.00342156	0.0202364	9	12	10	1	1	1	1	1	1	1	1	1
g__Leptothrix	7.69138	1.97183	0.613781	3.21259	0.00131542	0.0104792	3	2	29	18	13	7	1	3	5	1	2	3
g__Stenotrophomonas	4.24887	1.83711	0.613869	2.99267	0.00276552	0.017971	12	11	9	1	4	2	2	2	1	1	1	2
g__Phycicoccus	13.8046	1.69362	0.621912	2.72325	0.00646422	0.0349068	11	7	78	9	4	15	4	8	5	5	2	8
g__Caldilinea	4.0723	1.49601	0.549297	2.7235	0.00645946	0.0349068	4	2	3	6	10	10	2	2	1	3	1	2
g__Gemmatimonas	17.7191	1.24274	0.41538	2.99181	0.0027733	0.017971	18	9	48	23	23	22	12	10	8	3	10	14
g__Geobacter	79.8688	1.15423	0.287627	4.01295	5.9965e-05	0.00122217	64	145	107	122	54	136	37	49	34	55	41	58
g__Clostridium	34.0906	1.13018	0.383512	2.94692	0.0032096	0.0199983	15	32	34	88	51	48	12	26	20	22	23	14
g__Anaerolinea	55.0171	1.08173	0.247547	4.3698	1.2436e-05	0.000503659	77	56	69	106	70	47	31	39	27	42	24	33
g__Prosthecobacter	8.33457	-1.40986	0.543015	-2.59636	0.00942161	0.0462515	2	2	4	6	3	7	6	7	11	7	34	5
g__Zoogloea	4.51374	-1.63475	0.618103	-2.64478	0.00817444	0.0413831	1	1	1	2	3	3	2	2	6	5	20	5
g__Sporichthya	3.2847	-2.0353	0.650029	-3.13108	0.00174164	0.0127971	1	1	1	1	1	1	5	1	2	13	4	6
g__Aeromicrobium	6.89828	-2.82886	0.749115	-3.77627	0.000159197	0.00234454	1	1	1	1	1	1	3	1	1	35	25	7
g__DA101	56.4067	-3.15518	0.792056	-3.98353	6.7898e-05	0.00122217	2	4	2	13	4	9	521	16	16	15	7	11
